# Supplementary material for: Predicting Biochemical Recurrence of Prostate Cancer Post-Prostatectomy Using Artificial Intelligence: A Systematic Review
Source: Cancers (Basel). 2024 Oct 25;16(21):3596. doi: 10.3390/cancers16213596 (PMC11545810; doi:10.3390/cancers16213596)
Supplement: Supplementary file 1 [file cancers-16-03596-s001.zip]

Archive with 1 entries (1 files):
- cancers-3208246-SI.pdf
